# Supplementary material for: If you build it, will they come? A comparative landscape analysis of ocelot roadkill locations and crossing structures
Source: PLoS One. 2022 May 3;17(5):e0267630. doi: 10.1371/journal.pone.0267630 (PMC9064106; doi:10.1371/journal.pone.0267630)
Supplement: S1 Table — (CSV) [file pone.0267630.s001.csv]

Crossing ID	Age of Structure	Road	Lattitude	Longitude	Type
WCS509	Old	FM509	26.08571	-97.720214	Small culvert/bridge
WCS510	Old	FM510	26.13094	-97.381425	Culvert w/ fencing & vegetation
WCS48	Old	SH48	26.010879	-97.284303	5x10 bridge w/ fencing
Cem_Rd	Old	Cemetary Rd	26.194014	-97.600049	Culvert w/ fencing & vegetation
WCS1419	Old	FM1419	25.86597	-97.434489	24"" culvert w/ fencing
WCS281_M	Recent	US281 (Military HWY)	26.06571	-97.792837	Box Culvert
WCS106a	Recent	FM106	26.204187	-97.420057	5x5x53 Box; 3600 ft of fencing both sides; 2 ped gates 1 equipment gage
WCS106b	Recent	FM106	26.199063	-97.412584	6x8x60 Box; 2400 ft of fencing both sides
WCS106c	Recent	FM106	26.194117	-97.384241	8x5x100 Box; 2277 ft of fencing both sides; 1.5x1.5 catwalk
WCS106d	Recent	FM106	26.192226	-97.363258	5x5x60 Box; 900 ft of fencing both sides
WCS106e	Recent	FM106	26.1921	-97.3629	6x5x60 Box; 900 ft of fencing both sides
WCS106f	Recent	FM106	26.15223	-97.351007	7x7x100 Box; 460 ft of fencing both sides; 1.5x2 catwalk
WCS106g	Recent	FM106	26.14442	-97.350695	8x5x100 Box; 865 ft of fencing both sides; 1.5x1 catwalk; 1 equipment gate
WCS106h	Recent	FM106	26.13461	-97.35033	5x5x53 Box; 1480 ft of fencing both sides
WCS1	Recent	SH100	26.06702	-97.412796	5x5 Box culvert
WCS2	Recent	SH100	26.06573	-97.394861	5x5 Box culvert
WCS3	Recent	SH100	26.07132	-97.376413	Bridge? 10x20
WCS3a	Recent	SH100	26.07535	-97.372389	Culvert w/ fencing
WCS4	Recent	SH100	26.09159	-97.329695	box culvert
Otha_Holland	Old	US83/I2	26.161105	-97.85182	Box Culvert
Yturria	Recent	US77	26.579574	-97.769186	8x20 wide w/ earthen floor bridge with fencing and vegetation in median
US83	Future	US83/I-2	26.259227	-98.532095	10x20 wide bridge w/ earthen bridge
WCS77_1	Future	US77	26.832273	-97.782006	8x20 wide w/ earthen floor bridge with fencing and vegetation in median
WCS77_2	Future	US77	26.656608	-97.767792	8x20 wide w/ earthen floor bridge with fencing and vegetation in median
WC1_1847	Future	FM1847	26.117103	-97.472239	Reinforced concrete box culvert (7x4x80)
WC2_1847	Future	FM1847	26.147462	-97.469553	Bridge (80' long)
WC3_1847	Future	FM1847	26.152287	-97.46913	Reinforced concrete box culvert (7x5x60)
WC4_1847	Future	FM1847	26.165599	-97.467956	Reinforced concrete box culvert (7x5x69)
WC5_1847	Future	FM1847	26.166754	-97.467861	Reinforced concrete box culvert (7x5x69)
WC_186	Future	FM186	26.4983	-98.0403	10x10 box culvert w/ fencing
SPI_1	Future	SPI	26.112327	-97.329394	8x20 wide bridges
SPI_2	Future	SPI	26.104041	-97.349284	8x20 wide bridges
US281_S1	Future	US281	26.020668	-97.614808	3 box culverts with fencing?
US281_S2	Future	US281	26.05145	-97.737256	Box culvert with fencing
SH32_E	Future	SH32-E	25.896638	-97.407493	4x5 box culvert
SH32_W1	Future	SH32-W1	25.903073	-97.456937	4x5 on FM1419 and SH32?
SH32_W2	Future	SH32-W2	25.890473	-97.434957	4x5 on FM1419 and SH32?
WC1_281	Future	I-69C (US281)	26.67588	-98.11619	Bridge and/or box culvert
WC2_281	Future	I-69C (US281)	26.78698	-98.10721	Bridge and/or box culvert
WC3_281	Future	I-69C (US281)	26.8152	-98.11964	Bridge and/or box culvert
WC4_281	Future	I-69C (US281)	26.96832	-98.13587	Bridge and/or box culvert
WC1_68	Future	SH68	26.30884	-98.07759	Bridge and/or box culvert
WC2_68	Future	SH68	26.33373	-98.05052	Bridge and/or box culvert
WC3_68	Future	SH68	26.4236	-98.06873	Bridge and/or box culvert
TXDOT281-4	Old	US281	28.280688	-98.113997	Bridge
TXDOT281-6	Old	US281	28.2378	-98.106966	Box culvert
TXDOT281-7	Old	US281	28.229751	-98.10726	Culvert
TXDOT281-8	Old	US281	28.191857	-98.105143	Bridge with large box culverts
TXDOT281-11	Old	US281	28.14169	-98.103899	Bridge
TXDOT281_11A	Old	US281	28.130819	-98.104183	Large culverts
TXDOT281-13	Old	US281	28.110158	-98.099965	Box culvert
TXDOT281-14	Old	US281	28.073413	-98.099158	Short bridge
Loop20	Old	US-69/Loop 20	27.607561	-99.502163	Large bridge with small elevated box culvert
CC4	Old	TX-255	27.79194	-99.5275	Small box culvert
CCU2	Old	TX-255	27.789561	-99.53398	Small circular culvert
CC6	Old	TX-255	27.751111	-99.640556	Bridge
